# Supplementary material for: Nationwide Trends in Demographics, Comorbidities, and Mortality Among Elderly Patients with Heart Failure with Preserved Ejection Fraction Hospitalized with Cardiac Arrest
Source: J Pers Med. 2025 Nov 18;15(11):559. doi: 10.3390/jpm15110559 (PMC12653484; doi:10.3390/jpm15110559)
Supplement: Supplementary file 1 [file jpm-15-00559-s001.zip]

Archive with 1 entries (1 files):
- jpm-3900323-supplementary.pdf
